# Supplementary material for: Reductive stress triggers ANAC017-mediated retrograde signaling to safeguard the endoplasmic reticulum by boosting mitochondrial respiratory capacity
Source: Plant Cell. 2022 Jan 25;34(4):1375–95. doi: 10.1093/plcell/koac017 (PMC9125394; doi:10.1093/plcell/koac017)
Supplement: koac017_Supplementary_Data [file koac017_supplementary_data.zip]

Archive with 4 entries (4 files):
- Supplemental Datasets S1S19.xlsx
- TPC2021-RA-00408R2 Author Revisions Checklist.pdf
- TPC2021-RA-00408R2 Peer Review Report.pdf
- 220203_Supplemental figures_Fuchs.pdf
