# Supplementary material for: Reductive stress triggers ANAC017-mediated retrograde signaling to safeguard the endoplasmic reticulum by boosting mitochondrial respiratory capacity
Source: Plant Cell. 2022 Jan 25;34(4):1375–95. doi: 10.1093/plcell/koac017 (PMC9125394; doi:10.1093/plcell/koac017)
Supplement: koac017_Supplementary_Data [file koac017_supplementary_data.zip › Supplemental Datasets S1S19.xlsx]

## Sheet: Supplemental Data Set S1
Supplemental Data. Fuchs et al. (2022). Plant Cell.
Figure 1A
One-way ANOVA
ANOVA summary
F	0.8384
P value	0.47885
P value summary	ns
Significant diff. among means (P < 0.05)?	No
R square	0.04531
Brown-Forsythe test
F (DFn, DFd)	0.9545 (3, 53)
P value	0.421083
P value summary	ns
Are SDs significantly different (P < 0.05)?	No
Bartlett's test
Bartlett's statistic (corrected)	5.533
P value	0.136651
P value summary	ns
Are SDs significantly different (P < 0.05)?	No
ANOVA table	SS	DF	MS	F (DFn, DFd)	P value
Treatment (between columns)	0.0127	3	0.004232	F (3, 53) = 0.8384	P=0.47885
Residual (within columns)	0.2675	53	0.005048
Total	0.2802	56
Data summary
Number of treatments (columns)	4
Number of values (total)	57
Bonferroni's multiple comparisons test	Mean Diff.	99.00% CI of diff.	Significant?	Summary	Adjusted P Value
WT aox1a-1 vs. aox1a-1	-0.03304	-0.1034 to 0.03735	No	ns	0.34989	A-B
WT aox1a-2 vs. aox1a-2	-0.02352	-0.1123 to 0.06522	No	ns	0.88179	C-D
Test details	Mean 1	Mean 2	Mean Diff.	SE of diff.	n1	n2	t	DF
WT aox1a-1 vs. aox1a-1	1.245	1.279	-0.03304	0.02403	17	18	1.375	53
WT aox1a-2 vs. aox1a-2	1.254	1.277	-0.02352	0.03029	11	11	0.7765	53
Figure 1B
One-way ANOVA
ANOVA summary
F	201.9
P value	<0.000001
P value summary	****
Significant diff. among means (P < 0.05)?	Yes
R square	0.9017
Brown-Forsythe test
F (DFn, DFd)	3.901 (3, 66)
P value	0.012544
P value summary	*
Are SDs significantly different (P < 0.05)?	Yes
Bartlett's test
Bartlett's statistic (corrected)	26.82
P value	6e-06
P value summary	****
Are SDs significantly different (P < 0.05)?	Yes
ANOVA table	SS	DF	MS	F (DFn, DFd)	P value
Treatment (between columns)	5.16	3	1.72	F (3, 66) = 201.9	P<0.000001
Residual (within columns)	0.5623	66	0.008519
Total	5.722	69
Data summary
Number of treatments (columns)	4
Number of values (total)	70
Bonferroni's multiple comparisons test	Mean Diff.	99.00% CI of diff.	Significant?	Summary	Adjusted P Value
WT aox1a-1 vs. aox1a-1	0.523	0.4309 to 0.6152	Yes	****	<0.000001	A-B
WT aox1a-2 vs. aox1a-2	0.5602	0.4708 to 0.6495	Yes	****	<0.000001	C-D
Test details	Mean 1	Mean 2	Mean Diff.	SE of diff.	n1	n2	t	DF
WT aox1a-1 vs. aox1a-1	0.9015	0.3784	0.523	0.03171	16	18	16.49	66
WT aox1a-2 vs. aox1a-2	0.9373	0.3772	0.5602	0.03077	18	18	18.21	66
Figure 1C
One-way ANOVA
ANOVA summary
F	0.8384
P value	0.47885
P value summary	ns
Significant diff. among means (P < 0.05)?	No
R square	0.04531
Brown-Forsythe test
F (DFn, DFd)	0.9545 (3, 53)
P value	0.421083
P value summary	ns
Are SDs significantly different (P < 0.05)?	No
Bartlett's test
Bartlett's statistic (corrected)	5.533
P value	0.136651
P value summary	ns
Are SDs significantly different (P < 0.05)?	No
ANOVA table	SS	DF	MS	F (DFn, DFd)	P value
Treatment (between columns)	0.0127	3	0.004232	F (3, 53) = 0.8384	P=0.47885
Residual (within columns)	0.2675	53	0.005048
Total	0.2802	56
Data summary
Number of treatments (columns)	4
Number of values (total)	57
Bonferroni's multiple comparisons test	Mean Diff.	99.00% CI of diff.	Significant?	Summary	Adjusted P Value
WT aox1a-1 vs. aox1a-1	1.784	1.53 to 2.038	Yes	****	<0.000001	A-B
WT aox1a-2 vs. aox1a-2	1.428	1.171 to 1.686	Yes	****	<0.000001	C-D
Test details	Mean 1	Mean 2	Mean Diff.	SE of diff.	n1	n2	t	DF
WT aox1a-1 vs. aox1a-1	0.9942	-0.7899	1.784	0.08744	18	18	20.4	67
WT aox1a-2 vs. aox1a-2	0.7388	-0.6895	1.428	0.08872	17	18	16.1	67

## Sheet: Supplemental Data Set S2
Supplemental Data. Fuchs et al. (2022). Plant Cell.
Figure 2C
Repeated measures ANOVA
ANOVA summary
Assume sphericity?	Yes
F	127.3
P value	<0.000001
P value summary	****
Statistically significant (P < 0.05)?	Yes
R square	0.977
Was the matching effective?
F	32.2
P value	3.8e-05
P value summary	****
Is there significant matching (P < 0.05)?	Yes
R square	0.1982
ANOVA table	SS	DF	MS	F (DFn, DFd)	P value
Treatment (between columns)	0.08987	3	0.02996	F (3, 9) = 127.3	P<0.000001
Individual (between rows)	0.02274	3	0.007581	F (3, 9) = 32.2	P=0.000038
Residual (random)	0.002119	9	0.0002354
Total	0.1147	15
Data summary
Number of treatments (columns)	4
Number of subjects (rows)	4
Tukey's multiple comparisons test	Mean Diff.	99.00% CI of diff.	Significant?	Summary	Adjusted P Value
i vs. ii	0.1318	0.08605 to 0.1774	Yes	****	3e-06	A-B
i vs. iii	0.0665	0.0208 to 0.1122	Yes	***	0.000809	A-C
i vs. iv	-0.0695	-0.1152 to -0.0238	Yes	***	0.000585	A-D
ii vs. iii	-0.06525	-0.1109 to -0.01955	Yes	***	0.000929	B-C
ii vs. iv	-0.2013	-0.2469 to -0.1556	Yes	****	<0.000001	B-D
iii vs. iv	-0.136	-0.1817 to -0.0903	Yes	****	3e-06	C-D
Test details	Mean 1	Mean 2	Mean Diff.	SE of diff.	n1	n2	q	DF
i vs. ii	-0.03	-0.1618	0.1318	0.01085	4	4	17.17	9
i vs. iii	-0.03	-0.0965	0.0665	0.01085	4	4	8.669	9
i vs. iv	-0.03	0.0395	-0.0695	0.01085	4	4	9.06	9
ii vs. iii	-0.1618	-0.0965	-0.06525	0.01085	4	4	8.506	9
ii vs. iv	-0.1618	0.0395	-0.2013	0.01085	4	4	26.23	9
iii vs. iv	-0.0965	0.0395	-0.136	0.01085	4	4	17.73	9
Figure 2D - BIP
Two-way ANOVA
ANOVA summary
Source of Variation	% of total variation	P value	P value summary	Significant?
Interaction	22.32	<0.0001	****	Yes
Row Factor	41.83	<0.0001	****	Yes
Column Factor	33.54	<0.0001	****	Yes
ANOVA table	SS	DF	MS	F (DFn, DFd)	P value
Interaction	11.99	4	2.999	F (4, 18) = 43.44	P<0.0001
Row Factor	22.48	2	11.24	F (2, 18) = 162.8	P<0.0001
Column Factor	18.03	2	9.013	F (2, 18) = 130.6	P<0.0001
Residual	1.243	18	0.06903
Number of missing values	0
Dunnett's multiple comparisons test	Mean Diff.	95.00% CI of diff.	Significant?	Summary	Adjusted P Value
control
1 WT vs. 7 ire1a ire1b	-0.4112	-0.9258 to 0.1034	No	ns	0.1253
1 WT vs. 8 bZIP28 bZIP60	-0.2577	-0.7723 to 0.2569	No	ns	0.3966
DTT
1 WT vs. 7 ire1a ire1b	1.086	0.5713 to 1.6	Yes	***	0.0002
1 WT vs. 8 bZIP28 bZIP60	3.629	3.114 to 4.143	Yes	****	0.0001
TM
1 WT vs. 7 ire1a ire1b	0.6692	0.1546 to 1.184	Yes	*	0.0111
1 WT vs. 8 bZIP28 bZIP60	2.369	1.854 to 2.883	Yes	****	0.0001
Test details	Mean 1	Mean 2	Mean Diff.	SE of diff.	N1	N2	q	DF
control
1 WT vs. 7 ire1a ire1b	0.5186	0.9298	-0.4112	0.2145	3	3	1.917	18
1 WT vs. 8 bZIP28 bZIP60	0.5186	0.7763	-0.2577	0.2145	3	3	1.201	18
DTT
1 WT vs. 7 ire1a ire1b	4.249	3.163	1.086	0.2145	3	3	5.062	18
1 WT vs. 8 bZIP28 bZIP60	4.249	0.6198	3.629	0.2145	3	3	16.92	18
TM
1 WT vs. 7 ire1a ire1b	3.69	3.021	0.6692	0.2145	3	3	3.119	18
1 WT vs. 8 bZIP28 bZIP60	3.69	1.321	2.369	0.2145	3	3	11.04	18
Figure 2D - sbZIP
Two-way ANOVA
ANOVA summary
Source of Variation	% of total variation	P value	P value summary	Significant?
Interaction	17.98	<0.0001	****	Yes
Row Factor	15.08	<0.0001	****	Yes
Column Factor	64.91	<0.0001	****	Yes
ANOVA table	SS	DF	MS	F (DFn, DFd)	P value
Interaction	23.35	4	5.837	F (4, 18) = 39.97	P<0.0001
Row Factor	19.59	2	9.794	F (2, 18) = 67.06	P<0.0001
Column Factor	84.3	2	42.15	F (2, 18) = 288.6	P<0.0001
Residual	2.629	18	0.146
Number of missing values	0
Dunnett's multiple comparisons test	Mean Diff.	95.00% CI of diff.	Significant?	Summary	Adjusted P Value
control
1 WT vs. 7 ire1a ire1b	-1.066	-1.814 to -0.3174	Yes	**	0.0058
1 WT vs. 8 bZIP28 bZIP60	1.137	0.3883 to 1.885	Yes	**	0.0035
DTT
1 WT vs. 7 ire1a ire1b	2.399	1.651 to 3.147	Yes	****	0.0001
1 WT vs. 8 bZIP28 bZIP60	6.569	5.821 to 7.318	Yes	****	0.0001
TM
1 WT vs. 7 ire1a ire1b	1.281	0.5321 to 2.029	Yes	**	0.0013
1 WT vs. 8 bZIP28 bZIP60	4.615	3.867 to 5.364	Yes	****	0.0001
Test details	Mean 1	Mean 2	Mean Diff.	SE of diff.	N1	N2	q	DF
control
1 WT vs. 7 ire1a ire1b	-5.193	-4.127	-1.066	0.312	3	3	3.416	18
1 WT vs. 8 bZIP28 bZIP60	-5.193	-6.33	1.137	0.312	3	3	3.643	18
DTT
1 WT vs. 7 ire1a ire1b	-0.2269	-2.626	2.399	0.312	3	3	7.689	18
1 WT vs. 8 bZIP28 bZIP60	-0.2269	-6.796	6.569	0.312	3	3	21.05	18
TM
1 WT vs. 7 ire1a ire1b	-1.738	-3.018	1.281	0.312	3	3	4.104	18
1 WT vs. 8 bZIP28 bZIP60	-1.738	-6.353	4.615	0.312	3	3	14.79	18
Figure 2D - CNX
Two-way ANOVA
ANOVA summary
Source of Variation	% of total variation	P value	P value summary	Significant?
Interaction	17.69	<0.0001	****	Yes
Row Factor	52.94	<0.0001	****	Yes
Column Factor	25.07	<0.0001	****	Yes
ANOVA table	SS	DF	MS	F (DFn, DFd)	P value
Interaction	9.912	4	2.478	F (4, 18) = 18.53	P<0.0001
Row Factor	29.67	2	14.83	F (2, 18) = 110.9	P<0.0001
Column Factor	14.05	2	7.025	F (2, 18) = 52.52	P<0.0001
Residual	2.408	18	0.1338
Number of missing values	0
Dunnett's multiple comparisons test	Mean Diff.	95.00% CI of diff.	Significant?	Summary	Adjusted P Value
control
1 WT vs. 7 ire1a ire1b	-0.5381	-1.254 to 0.1782	No	ns	0.1538
1 WT vs. 8 bZIP28 bZIP60	-0.3208	-1.037 to 0.3955	No	ns	0.4694
DTT
1 WT vs. 7 ire1a ire1b	0.3387	-0.3776 to 1.055	No	ns	0.4342
1 WT vs. 8 bZIP28 bZIP60	3.074	2.357 to 3.79	Yes	****	0.0001
TM
1 WT vs. 7 ire1a ire1b	0.5912	-0.1251 to 1.307	No	ns	0.1118
1 WT vs. 8 bZIP28 bZIP60	2.021	1.305 to 2.737	Yes	****	0.0001
Test details	Mean 1	Mean 2	Mean Diff.	SE of diff.	N1	N2	q	DF
control
1 WT vs. 7 ire1a ire1b	2.019	2.557	-0.5381	0.2986	3	3	1.802	18
1 WT vs. 8 bZIP28 bZIP60	2.019	2.34	-0.3208	0.2986	3	3	1.074	18
DTT
1 WT vs. 7 ire1a ire1b	5.47	5.131	0.3387	0.2986	3	3	1.134	18
1 WT vs. 8 bZIP28 bZIP60	5.47	2.396	3.074	0.2986	3	3	10.29	18
TM
1 WT vs. 7 ire1a ire1b	5.554	4.963	0.5912	0.2986	3	3	1.98	18
1 WT vs. 8 bZIP28 bZIP60	5.554	3.533	2.021	0.2986	3	3	6.769	18
Figure 2D - PDI
Two-way ANOVA
ANOVA summary
Source of Variation	% of total variation	P value	P value summary	Significant?
Interaction	21.52	<0.0001	****	Yes
Row Factor	43.03	<0.0001	****	Yes
Column Factor	33.27	<0.0001	****	Yes
ANOVA table	SS	DF	MS	F (DFn, DFd)	P value
Interaction	24.31	4	6.078	F (4, 18) = 44.47	P<0.0001
Row Factor	48.6	2	24.3	F (2, 18) = 177.8	P<0.0001
Column Factor	37.58	2	18.79	F (2, 18) = 137.5	P<0.0001
Residual	2.46	18	0.1367
Number of missing values	0
Dunnett's multiple comparisons test	Mean Diff.	95.00% CI of diff.	Significant?	Summary	Adjusted P Value
control
1 WT vs. 7 ire1a ire1b	-0.6158	-1.34 to 0.1083	No	ns	0.1
1 WT vs. 8 bZIP28 bZIP60	-0.3636	-1.088 to 0.3605	No	ns	0.3948
DTT
1 WT vs. 7 ire1a ire1b	1.118	0.3937 to 1.842	Yes	**	0.0031
1 WT vs. 8 bZIP28 bZIP60	5.065	4.341 to 5.789	Yes	****	0.0001
TM
1 WT vs. 7 ire1a ire1b	0.999	0.275 to 1.723	Yes	**	0.0074
1 WT vs. 8 bZIP28 bZIP60	3.444	2.72 to 4.168	Yes	****	0.0001
Test details	Mean 1	Mean 2	Mean Diff.	SE of diff.	N1	N2	q	DF
control
1 WT vs. 7 ire1a ire1b	-1.85	-1.234	-0.6158	0.3018	3	3	2.04	18
1 WT vs. 8 bZIP28 bZIP60	-1.85	-1.487	-0.3636	0.3018	3	3	1.205	18
DTT
1 WT vs. 7 ire1a ire1b	3.373	2.256	1.118	0.3018	3	3	3.703	18
1 WT vs. 8 bZIP28 bZIP60	3.373	-1.691	5.065	0.3018	3	3	16.78	18
TM
1 WT vs. 7 ire1a ire1b	2.813	1.814	0.999	0.3018	3	3	3.31	18
1 WT vs. 8 bZIP28 bZIP60	2.813	-0.6309	3.444	0.3018	3	3	11.41	18
Figure 2F - control
Unpaired t test
P value	0.0961
P value summary	ns
Significantly different (P < 0.01)?	No
One- or two-tailed P value?	One-tailed
t, df	t=1.326 df=41
How big is the difference?
Mean ± SEM of column A	24.37 ± 0.4139, n=24
Mean ± SEM of column B	23.03 ± 1.005, n=19
Difference between means	-1.333 ± 1.006
99% confidence interval	-4.05 to 1.383
R squared (eta squared)	0.0411
F test to compare variances
F, DFn, Dfd	4.663, 18, 23
P value	0.0007
P value summary	***
Significantly different (P < 0.01)?	Yes
Figure 2F - DTT
Unpaired t test
P value	<0.0001
P value summary	****
Significantly different (P < 0.01)?	Yes
One- or two-tailed P value?	One-tailed
t, df	t=43.36 df=34
How big is the difference?
Mean ± SEM of column A	16.9 ± 0.3597, n=18
Mean ± SEM of column B	1.135 ± 0.05342, n=18
Difference between means	-15.77 ± 0.3636
99% confidence interval	-16.76 to -14.78
R squared (eta squared)	0.9822
F test to compare variances
F, DFn, Dfd	45.34, 17, 17
P value	<0.0001
P value summary	****
Significantly different (P < 0.01)?	Yes

## Sheet: Supplemental Data Set S3
Supplemental Data. Fuchs et al. (2022). Plant Cell.
Figure 3B - control
One-way ANOVA
ANOVA summary
F	5.538
P value	<0.0001
P value summary	****
Significant diff. among means (P < 0.05)?	Yes
R square	0.2326
Brown-Forsythe test
F (DFn, DFd)	1.919 (11, 201)
P value	0.0388
P value summary	*
Are SDs significantly different (P < 0.05)?	Yes
Bartlett's test
Bartlett's statistic (corrected)	36.99
P value	0.0001
P value summary	***
Are SDs significantly different (P < 0.05)?	Yes
ANOVA table	SS	DF	MS	F (DFn, DFd)	P value
Treatment (between columns)	0.1796	11	0.01633	F (11, 201) = 5.538	P<0.0001
Residual (within columns)	0.5927	201	0.002949
Total	0.7724	212
Data summary
Number of treatments (columns)	12
Number of values (total)	213
Bonferroni's multiple comparisons test	Mean Diff.	99.00% CI of diff.	Significant?	Summary	Adjusted P Value
WT ucp1 vs. ucp1	0.04178	-0.01591 to 0.09947	No	ns	0.132087	A-B
WT cUCP1 #9 vs. ucp1 cUCP1 #9	0.01057	-0.04796 to 0.0691	No	ns	>0.999999	C-D
WT cUCP1 #14 vs. ucp1 cUCP1 #14	-0.02795	-0.08564 to 0.02974	No	ns	0.744729	E-F
WT aox1a-1 vs. aox1a-1	0.000751	-0.05778 to 0.05928	No	ns	>0.999999	G-H
WT aox1a-2 vs. aox1a-2	0.01311	-0.04458 to 0.0708	No	ns	>0.999999	I-J
WT ero vs. ero1-7 amiR-ero2	0.02764	-0.03089 to 0.08617	No	ns	0.803218	K-L
Test details	Mean 1	Mean 2	Mean Diff.	SE of diff.	n1	n2	t	DF
WT ucp1 vs. ucp1	1.416	1.374	0.04178	0.0181	18	18	2.308	201
WT cUCP1 #9 vs. ucp1 cUCP1 #9	1.322	1.312	0.01057	0.01837	17	18	0.5755	201
WT cUCP1 #14 vs. ucp1 cUCP1 #14	1.343	1.371	-0.02795	0.0181	18	18	1.544	201
WT aox1a-1 vs. aox1a-1	1.396	1.395	0.000751	0.01837	18	17	0.04089	201
WT aox1a-2 vs. aox1a-2	1.373	1.36	0.01311	0.0181	18	18	0.7241	201
WT ero vs. ero1-7 amiR-ero2	1.384	1.356	0.02764	0.01837	18	17	1.505	201
Figure 3D - DTT
One-way ANOVA
ANOVA summary
F	400.6
P value	<0.000001
P value summary	****
Significant diff. among means (P < 0.05)?	Yes
R square	0.9185
Brown-Forsythe test
F (DFn, DFd)	21.96 (11, 391)
P value	<0.000001
P value summary	****
Are SDs significantly different (P < 0.05)?	Yes
Bartlett's test
Bartlett's statistic (corrected)	417
P value	<0.000001
P value summary	****
Are SDs significantly different (P < 0.05)?	Yes
ANOVA table	SS	DF	MS	F (DFn, DFd)	P value
Treatment (between columns)	70.62	11	6.42	F (11, 391) = 400.6	P<0.000001
Residual (within columns)	6.266	391	0.01603
Total	76.88	402
Data summary
Number of treatments (columns)	12
Number of values (total)	403
Bonferroni's multiple comparisons test	Mean Diff.	99.00% CI of diff.	Significant?	Summary	Adjusted P Value
WT ucp1 vs. ucp1	0.4295	0.3337 to 0.5253	Yes	****	<0.000001	A-B
WT cUCP1 #9 vs. ucp1 cUCP1 #9	0.01446	-0.08425 to 0.1132	No	ns	>0.999999	C-D
WT cUCP1 #14 vs. ucp1 cUCP1 #14	0.01057	-0.08527 to 0.1064	No	ns	>0.999999	E-F
WT aox1a-1 vs. aox1a-1	0.2091	0.1133 to 0.3049	Yes	****	<0.000001	G-H
WT aox1a-2 vs. aox1a-2	0.157	0.06053 to 0.2535	Yes	****	2e-06	I-J
WT ero vs. ero1-7 amiR-ero2	1.613	1.508 to 1.718	Yes	****	<0.000001	K-L
Test details	Mean 1	Mean 2	Mean Diff.	SE of diff.	n1	n2	t	DF
WT ucp1 vs. ucp1	1.168	0.7384	0.4295	0.03026	35	35	14.19	391
WT cUCP1 #9 vs. ucp1 cUCP1 #9	1.095	1.081	0.01446	0.03118	32	34	0.4637	391
WT cUCP1 #14 vs. ucp1 cUCP1 #14	1.11	1.1	0.01057	0.03027	34	36	0.3492	391
WT aox1a-1 vs. aox1a-1	1.12	0.9111	0.2091	0.03027	36	34	6.907	391
WT aox1a-2 vs. aox1a-2	1.092	0.9347	0.157	0.03048	35	34	5.152	391
WT ero vs. ero1-7 amiR-ero2	1.126	-0.4872	1.613	0.03326	28	30	48.49	391
Figure 3F - dithiane
One-way ANOVA
ANOVA summary
F	72.15
P value	<0.000001
P value summary	****
Significant diff. among means (P < 0.05)?	Yes
R square	0.7861
Brown-Forsythe test
F (DFn, DFd)	16.39 (11, 216)
P value	<0.000001
P value summary	****
Are SDs significantly different (P < 0.05)?	Yes
Bartlett's test
Bartlett's statistic (corrected)	243.3
P value	<0.000001
P value summary	****
Are SDs significantly different (P < 0.05)?	Yes
ANOVA table	SS	DF	MS	F (DFn, DFd)	P value
Treatment (between columns)	9.467	11	0.8606	F (11, 216) = 72.15	P<0.000001
Residual (within columns)	2.576	216	0.01193
Total	12.04	227
Data summary
Number of treatments (columns)	12
Number of values (total)	228
Bonferroni's multiple comparisons test	Mean Diff.	99.00% CI of diff.	Significant?	Summary	Adjusted P Value
WT ucp1 vs. ucp1	0.09477	-0.02115 to 0.2107	No	ns	0.059255	A-B
WT cUCP1 #9 vs. ucp1 cUCP1 #9	0.05256	-0.06335 to 0.1685	No	ns	0.901321	C-D
WT cUCP1 #14 vs. ucp1 cUCP1 #14	0.01295	-0.103 to 0.1289	No	ns	>0.999999	E-F
WT aox1a-1 vs. aox1a-1	0.06904	-0.04687 to 0.185	No	ns	0.355404	G-H
WT aox1a-2 vs. aox1a-2	0.01239	-0.1035 to 0.1283	No	ns	>0.999999	I-J
WT ero vs. ero1-7 amiR-ero2	0.7445	0.6441 to 0.8449	Yes	****	<0.000001	K-L
Test details	Mean 1	Mean 2	Mean Diff.	SE of diff.	n1	n2	t	DF
WT ucp1 vs. ucp1	0.9695	0.8747	0.09477	0.0364	18	18	2.603	216
WT cUCP1 #9 vs. ucp1 cUCP1 #9	1.05	0.9971	0.05256	0.0364	18	18	1.444	216
WT cUCP1 #14 vs. ucp1 cUCP1 #14	1.047	1.034	0.01295	0.0364	18	18	0.3557	216
WT aox1a-1 vs. aox1a-1	1.01	0.9409	0.06904	0.0364	18	18	1.896	216
WT aox1a-2 vs. aox1a-2	0.9236	0.9112	0.01239	0.0364	18	18	0.3405	216
WT ero vs. ero1-7 amiR-ero2	1.107	0.3625	0.7445	0.03153	24	24	23.62	216

## Sheet: Supplemental Data Set S4
Supplemental Data. Fuchs et al. (2022). Plant Cell.
Figure 4A - BIP
Two-way ANOVA
ANOVA summary
Source of Variation	% of total variation	P value	P value summary	Significant?
Interaction	5.282	<0.0001	****	Yes
Row Factor	90.91	<0.0001	****	Yes
Column Factor	1.131	0.014	*	Yes
ANOVA table	SS	DF	MS	F (DFn, DFd)	P value
Interaction	5.363	9	0.5959	F (9, 30) = 6.489	P<0.0001
Row Factor	92.31	3	30.77	F (3, 30) = 335.1	P<0.0001
Column Factor	1.148	3	0.3827	F (3, 30) = 4.168	P=0.0140
Residual	2.755	30	0.09183
Number of missing values	2
Dunnett's multiple comparisons test	Mean Diff.	95.00% CI of diff.	Significant?	Summary	Adjusted P Value
Mock
WT vs. aox1a-1	-0.3414	-0.9535 to 0.2707	No	ns	0.3871
WT vs. ucp1	-0.4968	-1.109 to 0.1153	No	ns	0.1318
WT vs. ero1-7 amiR-ero2	-0.1236	-0.7358 to 0.4885	No	ns	0.9245
DTT
WT vs. aox1a-1	-1.498	-2.248 to -0.7484	Yes	****	0.0001
WT vs. ucp1	-0.9929	-1.677 to -0.3085	Yes	**	0.0033
WT vs. ero1-7 amiR-ero2	-0.8295	-1.514 to -0.1451	Yes	*	0.0147
TM
WT vs. aox1a-1	-0.1274	-0.7395 to 0.4848	No	ns	0.9184
WT vs. ucp1	0.2961	-0.316 to 0.9082	No	ns	0.4984
WT vs. ero1-7 amiR-ero2	0.3043	-0.3079 to 0.9164	No	ns	0.4773
AA
WT vs. aox1a-1	0.9422	0.3301 to 1.554	Yes	**	0.0018
WT vs. ucp1	-0.4438	-1.056 to 0.1683	No	ns	0.1967
WT vs. ero1-7 amiR-ero2	0.3194	-0.2927 to 0.9315	No	ns	0.4395
Test details	Mean 1	Mean 2	Mean Diff.	SE of diff.	N1	N2	q	DF
Mock
WT vs. aox1a-1	0.5186	0.86	-0.3414	0.2474	3	3	1.38	30
WT vs. ucp1	0.5186	1.015	-0.4968	0.2474	3	3	2.008	30
WT vs. ero1-7 amiR-ero2	0.5186	0.6423	-0.1236	0.2474	3	3	0.4997	30
DTT
WT vs. aox1a-1	-0.8325	0.6656	-1.498	0.303	2	2	4.944	30
WT vs. ucp1	-0.8325	0.1604	-0.9929	0.2766	2	3	3.589	30
WT vs. ero1-7 amiR-ero2	-0.8325	-0.003011	-0.8295	0.2766	2	3	2.998	30
TM
WT vs. aox1a-1	3.69	3.817	-0.1274	0.2474	3	3	0.5147	30
WT vs. ucp1	3.69	3.394	0.2961	0.2474	3	3	1.197	30
WT vs. ero1-7 amiR-ero2	3.69	3.386	0.3043	0.2474	3	3	1.23	30
AA
WT vs. aox1a-1	0.5563	-0.3859	0.9422	0.2474	3	3	3.808	30
WT vs. ucp1	0.5563	1	-0.4438	0.2474	3	3	1.794	30
WT vs. ero1-7 amiR-ero2	0.5563	0.2369	0.3194	0.2474	3	3	1.291	30
Figure 4A - sbZIP60
Two-way ANOVA
ANOVA summary
Source of Variation	% of total variation	P value	P value summary	Significant?
Interaction	4.428	<0.0001	****	Yes
Row Factor	95.76	<0.0001	****	Yes
Column Factor	2.251	<0.0001	****	Yes
ANOVA table	SS	DF	MS	F (DFn, DFd)	P value
Interaction	105.8	9	11.75	F (9, 30) = 15.17	P<0.0001
Row Factor	2288	3	762.5	F (3, 30) = 984.2	P<0.0001
Column Factor	53.78	3	17.93	F (3, 30) = 23.14	P<0.0001
Residual	23.24	30	0.7748
Number of missing values	2
Dunnett's multiple comparisons test	Mean Diff.	95.00% CI of diff.	Significant?	Summary	Adjusted P Value
Mock
WT vs. aox1a-1	-0.4332	-2.211 to 1.345	No	ns	0.878
WT vs. ucp1	-0.5208	-2.299 to 1.257	No	ns	0.8107
WT vs. ero1-7 amiR-ero2	-1.12	-2.898 to 0.6575	No	ns	0.2935
DTT
WT vs. aox1a-1	-7.288	-9.465 to -5.11	Yes	****	0.0001
WT vs. ucp1	-7.204	-9.191 to -5.216	Yes	****	0.0001
WT vs. ero1-7 amiR-ero2	-10.7	-12.69 to -8.714	Yes	****	0.0001
TM
WT vs. aox1a-1	-0.138	-1.916 to 1.64	No	ns	0.9949
WT vs. ucp1	-0.03606	-1.814 to 1.742	No	ns	0.9999
WT vs. ero1-7 amiR-ero2	-0.1295	-1.907 to 1.648	No	ns	0.9958
AA
WT vs. aox1a-1	1.289	-0.4888 to 3.067	No	ns	0.1966
WT vs. ucp1	-0.01674	-1.795 to 1.761	No	ns	0.9999
WT vs. ero1-7 amiR-ero2	-0.2902	-2.068 to 1.488	No	ns	0.9575
Test details	Mean 1	Mean 2	Mean Diff.	SE of diff.	N1	N2	q	DF
Mock
WT vs. aox1a-1	-5.193	-4.76	-0.4332	0.7187	3	3	0.6028	30
WT vs. ucp1	-5.193	-4.672	-0.5208	0.7187	3	3	0.7246	30
WT vs. ero1-7 amiR-ero2	-5.193	-4.073	-1.12	0.7187	3	3	1.559	30
DTT
WT vs. aox1a-1	-25.96	-18.67	-7.288	0.8802	2	2	8.28	30
WT vs. ucp1	-25.96	-18.75	-7.204	0.8035	2	3	8.965	30
WT vs. ero1-7 amiR-ero2	-25.96	-15.25	-10.7	0.8035	2	3	13.32	30
TM
WT vs. aox1a-1	-1.738	-1.6	-0.138	0.7187	3	3	0.192	30
WT vs. ucp1	-1.738	-1.702	-0.03606	0.7187	3	3	0.05018	30
WT vs. ero1-7 amiR-ero2	-1.738	-1.608	-0.1295	0.7187	3	3	0.1802	30
AA
WT vs. aox1a-1	-1.177	-2.466	1.289	0.7187	3	3	1.794	30
WT vs. ucp1	-1.177	-1.16	-0.01674	0.7187	3	3	0.02329	30
WT vs. ero1-7 amiR-ero2	-1.177	-0.8868	-0.2902	0.7187	3	3	0.4038	30
Figure 4A - CNX1
Two-way ANOVA
ANOVA summary
Source of Variation	% of total variation	P value	P value summary	Significant?
Interaction	7.894	<0.0001	****	Yes
Row Factor	86.76	<0.0001	****	Yes
Column Factor	2.478	0.0018	**	Yes
ANOVA table	SS	DF	MS	F (DFn, DFd)	P value
Interaction	12.65	9	1.406	F (9, 30) = 6.768	P<0.0001
Row Factor	139.1	3	46.36	F (3, 30) = 223.1	P<0.0001
Column Factor	3.973	3	1.324	F (3, 30) = 6.374	P=0.0018
Residual	6.233	30	0.2078
Number of missing values	2
Dunnett's multiple comparisons test	Mean Diff.	95.00% CI of diff.	Significant?	Summary	Adjusted P Value
Mock
WT vs. aox1a-1	-0.5175	-1.438 to 0.4032	No	ns	0.3809
WT vs. ucp1	-0.4904	-1.411 to 0.4303	No	ns	0.4232
WT vs. ero1-7 amiR-ero2	-0.5332	-1.454 to 0.3875	No	ns	0.3577
DTT
WT vs. aox1a-1	-2.724	-3.852 to -1.596	Yes	****	0.0001
WT vs. ucp1	-1.195	-2.224 to -0.1652	Yes	*	0.02
WT vs. ero1-7 amiR-ero2	-2.629	-3.659 to -1.6	Yes	****	0.0001
TM
WT vs. aox1a-1	-0.3678	-1.288 to 0.5529	No	ns	0.638
WT vs. ucp1	-0.1922	-1.113 to 0.7284	No	ns	0.9176
WT vs. ero1-7 amiR-ero2	0.1714	-0.7493 to 1.092	No	ns	0.9392
AA
WT vs. aox1a-1	0.8002	-0.1205 to 1.721	No	ns	0.0993
WT vs. ucp1	-0.6284	-1.549 to 0.2923	No	ns	0.2366
WT vs. ero1-7 amiR-ero2	0.01572	-0.905 to 0.9364	No	ns	0.9999
Test details	Mean 1	Mean 2	Mean Diff.	SE of diff.	N1	N2	q	DF
Mock
WT vs. aox1a-1	2.019	2.536	-0.5175	0.3722	3	3	1.391	30
WT vs. ucp1	2.019	2.509	-0.4904	0.3722	3	3	1.318	30
WT vs. ero1-7 amiR-ero2	2.019	2.552	-0.5332	0.3722	3	3	1.433	30
DTT
WT vs. aox1a-1	-0.9086	1.816	-2.724	0.4558	2	2	5.976	30
WT vs. ucp1	-0.9086	0.286	-1.195	0.4161	2	3	2.871	30
WT vs. ero1-7 amiR-ero2	-0.9086	1.721	-2.629	0.4161	2	3	6.319	30
TM
WT vs. aox1a-1	5.554	5.922	-0.3678	0.3722	3	3	0.9882	30
WT vs. ucp1	5.554	5.747	-0.1922	0.3722	3	3	0.5166	30
WT vs. ero1-7 amiR-ero2	5.554	5.383	0.1714	0.3722	3	3	0.4604	30
AA
WT vs. aox1a-1	2.769	1.969	0.8002	0.3722	3	3	2.15	30
WT vs. ucp1	2.769	3.398	-0.6284	0.3722	3	3	1.688	30
WT vs. ero1-7 amiR-ero2	2.769	2.753	0.01572	0.3722	3	3	0.04224	30
Figure 4A - PDI6
Two-way ANOVA
ANOVA summary
Source of Variation	% of total variation	P value	P value summary	Significant?
Interaction	5.923	<0.0001	****	Yes
Row Factor	91.71	<0.0001	****	Yes
Column Factor	2.123	0.0002	***	Yes
ANOVA table	SS	DF	MS	F (DFn, DFd)	P value
Interaction	16.74	9	1.86	F (9, 30) = 8.39	P<0.0001
Row Factor	259.2	3	86.41	F (3, 30) = 389.7	P<0.0001
Column Factor	6	3	2	F (3, 30) = 9.02	P=0.0002
Residual	6.651	30	0.2217
Number of missing values	2
Dunnett's multiple comparisons test	Mean Diff.	95.00% CI of diff.	Significant?	Summary	Adjusted P Value
Mock
WT vs. aox1a-1	-0.3859	-1.337 to 0.5652	No	ns	0.6274
WT vs. ucp1	-0.7713	-1.722 to 0.1798	No	ns	0.1323
WT vs. ero1-7 amiR-ero2	-0.8282	-1.779 to 0.1229	No	ns	0.0985
DTT
WT vs. aox1a-1	-2.856	-4.021 to -1.691	Yes	****	0.0001
WT vs. ucp1	-2.234	-3.297 to -1.17	Yes	****	0.0001
WT vs. ero1-7 amiR-ero2	-3.363	-4.426 to -2.3	Yes	****	0.0001
TM
WT vs. aox1a-1	-0.1244	-1.076 to 0.8267	No	ns	0.9771
WT vs. ucp1	0.3229	-0.6282 to 1.274	No	ns	0.738
WT vs. ero1-7 amiR-ero2	0.3288	-0.6223 to 1.28	No	ns	0.7279
AA
WT vs. aox1a-1	1.198	0.2467 to 2.149	Yes	*	0.011
WT vs. ucp1	-0.5496	-1.501 to 0.4015	No	ns	0.3594
WT vs. ero1-7 amiR-ero2	-0.0009213	-0.952 to 0.9502	No	ns	0.9999
Test details	Mean 1	Mean 2	Mean Diff.	SE of diff.	N1	N2	q	DF
Mock
WT vs. aox1a-1	-1.85	-1.464	-0.3859	0.3845	3	3	1.004	30
WT vs. ucp1	-1.85	-1.079	-0.7713	0.3845	3	3	2.006	30
WT vs. ero1-7 amiR-ero2	-1.85	-1.022	-0.8282	0.3845	3	3	2.154	30
DTT
WT vs. aox1a-1	-6.298	-3.443	-2.856	0.4709	2	2	6.065	30
WT vs. ucp1	-6.298	-4.065	-2.234	0.4298	2	3	5.196	30
WT vs. ero1-7 amiR-ero2	-6.298	-2.935	-3.363	0.4298	2	3	7.824	30
TM
WT vs. aox1a-1	2.813	2.937	-0.1244	0.3845	3	3	0.3237	30
WT vs. ucp1	2.813	2.49	0.3229	0.3845	3	3	0.8399	30
WT vs. ero1-7 amiR-ero2	2.813	2.484	0.3288	0.3845	3	3	0.8553	30
AA
WT vs. aox1a-1	-0.3775	-1.575	1.198	0.3845	3	3	3.116	30
WT vs. ucp1	-0.3775	0.1721	-0.5496	0.3845	3	3	1.429	30
WT vs. ero1-7 amiR-ero2	-0.3775	-0.3765	-0.0009213	0.3845	3	3	0.002396	30
Figure 4C - 0 µM
One-way ANOVA
ANOVA summary
F	3.808
P value	0.015
P value summary	*
Significant diff. among means (P < 0.05)?	Yes
R square	0.172
Brown-Forsythe test
F (DFn, DFd)	0.8405 (3, 55)
P value	0.4775
P value summary	ns
Are SDs significantly different (P < 0.05)?	No
Bartlett's test
Bartlett's statistic (corrected)	11.87
P value	0.0078
P value summary	**
Are SDs significantly different (P < 0.05)?	Yes
ANOVA table	SS	DF	MS	F (DFn, DFd)	P value
Treatment (between columns)	0.01751	3	0.005835	F (3, 55) = 3.808	P=0.0150
Residual (within columns)	0.08429	55	0.001532
Total	0.1018	58
Data summary
Number of treatments (columns)	4
Number of values (total)	59
Bonferroni's multiple comparisons test	Mean Diff.	99.00% CI of diff.	Significant?	Summary	Adjusted P Value
WT vs. ero1	0.02055	-0.02756 to 0.06865	No	ns	0.9805	A-B
WT vs. aox1a-1	0.04083	-0.006435 to 0.0881	No	*	0.0362	A-C
WT vs. ero1 aox1a-1	-0.0006835	-0.04795 to 0.04659	No	ns	>0.9999	A-D
ero1 vs. aox1a-1	0.02029	-0.02782 to 0.06839	No	ns	>0.9999	B-C
ero1 vs. ero1 aox1a-1	-0.02123	-0.06934 to 0.02687	No	ns	0.9007	B-D
aox1a-1 vs. ero1 aox1a-1	-0.04152	-0.08879 to 0.005751	No	*	0.0317	C-D
Test details	Mean 1	Mean 2	Mean Diff.	SE of diff.	n1	n2	t	DF
WT vs. ero1	1.47	1.449	0.02055	0.01455	15	14	1.413	55
WT vs. aox1a-1	1.47	1.429	0.04083	0.01429	15	15	2.857	55
WT vs. ero1 aox1a-1	1.47	1.471	-0.0006835	0.01429	15	15	0.04781	55
ero1 vs. aox1a-1	1.449	1.429	0.02029	0.01455	14	15	1.394	55
ero1 vs. ero1 aox1a-1	1.449	1.471	-0.02123	0.01455	14	15	1.46	55
aox1a-1 vs. ero1 aox1a-1	1.429	1.471	-0.04152	0.01429	15	15	2.904	55
Figure 4C - 400 µM
One-way ANOVA
ANOVA summary
F	82.69
P value	<0.0001
P value summary	****
Significant diff. among means (P < 0.05)?	Yes
R square	0.8158
Brown-Forsythe test
F (DFn, DFd)	3.512 (3, 56)
P value	0.0209
P value summary	*
Are SDs significantly different (P < 0.05)?	Yes
Bartlett's test
Bartlett's statistic (corrected)	28.6
P value	<0.0001
P value summary	****
Are SDs significantly different (P < 0.05)?	Yes
ANOVA table	SS	DF	MS	F (DFn, DFd)	P value
Treatment (between columns)	0.5894	3	0.1965	F (3, 56) = 82.69	P<0.0001
Residual (within columns)	0.133	56	0.002376
Total	0.7224	59
Data summary
Number of treatments (columns)	4
Number of values (total)	60
Bonferroni's multiple comparisons test	Mean Diff.	99.00% CI of diff.	Significant?	Summary	Adjusted P Value
WT vs. ero1	0.0112	-0.0476 to 0.07	No	ns	>0.9999	A-B
WT vs. aox1a-1	0.1606	0.1018 to 0.2194	Yes	****	<0.0001	A-C
WT vs. ero1 aox1a-1	0.2332	0.1744 to 0.292	Yes	****	<0.0001	A-D
ero1 vs. aox1a-1	0.1494	0.09062 to 0.2082	Yes	****	<0.0001	B-C
ero1 vs. ero1 aox1a-1	0.222	0.1632 to 0.2808	Yes	****	<0.0001	B-D
aox1a-1 vs. ero1 aox1a-1	0.07256	0.01376 to 0.1314	Yes	***	0.0009	C-D
Test details	Mean 1	Mean 2	Mean Diff.	SE of diff.	n1	n2	t	DF
WT vs. ero1	1.371	1.36	0.0112	0.0178	15	15	0.6293	56
WT vs. aox1a-1	1.371	1.211	0.1606	0.0178	15	15	9.025	56
WT vs. ero1 aox1a-1	1.371	1.138	0.2332	0.0178	15	15	13.1	56
ero1 vs. aox1a-1	1.36	1.211	0.1494	0.0178	15	15	8.395	56
ero1 vs. ero1 aox1a-1	1.36	1.138	0.222	0.0178	15	15	12.47	56
aox1a-1 vs. ero1 aox1a-1	1.211	1.138	0.07256	0.0178	15	15	4.077	56
Figure 4C - 800 µM
One-way ANOVA
ANOVA summary
F	394
P value	<0.0001
P value summary	****
Significant diff. among means (P < 0.05)?	Yes
R square	0.9548
Brown-Forsythe test
F (DFn, DFd)	0.4318 (3, 56)
P value	0.731
P value summary	ns
Are SDs significantly different (P < 0.05)?	No
Bartlett's test
Bartlett's statistic (corrected)	1.235
P value	0.7447
P value summary	ns
Are SDs significantly different (P < 0.05)?	No
ANOVA table	SS	DF	MS	F (DFn, DFd)	P value
Treatment (between columns)	1.448	3	0.4825	F (3, 56) = 394	P<0.0001
Residual (within columns)	0.06859	56	0.001225
Total	1.516	59
Data summary
Number of treatments (columns)	4
Number of values (total)	60
Bonferroni's multiple comparisons test	Mean Diff.	99.00% CI of diff.	Significant?	Summary	Adjusted P Value
WT vs. ero1	0.01155	-0.03067 to 0.05377	No	ns	>0.9999	A-B
WT vs. aox1a-1	0.2745	0.2323 to 0.3167	Yes	****	<0.0001	A-C
WT vs. ero1 aox1a-1	0.3491	0.3069 to 0.3913	Yes	****	<0.0001	A-D
ero1 vs. aox1a-1	0.263	0.2207 to 0.3052	Yes	****	<0.0001	B-C
ero1 vs. ero1 aox1a-1	0.3375	0.2953 to 0.3798	Yes	****	<0.0001	B-D
aox1a-1 vs. ero1 aox1a-1	0.07458	0.03236 to 0.1168	Yes	****	<0.0001	C-D
Test details	Mean 1	Mean 2	Mean Diff.	SE of diff.	n1	n2	t	DF
WT vs. ero1	1.283	1.271	0.01155	0.01278	15	15	0.904	56
WT vs. aox1a-1	1.283	1.008	0.2745	0.01278	15	15	21.48	56
WT vs. ero1 aox1a-1	1.283	0.9338	0.3491	0.01278	15	15	27.32	56
ero1 vs. aox1a-1	1.271	1.008	0.263	0.01278	15	15	20.58	56
ero1 vs. ero1 aox1a-1	1.271	0.9338	0.3375	0.01278	15	15	26.41	56
aox1a-1 vs. ero1 aox1a-1	1.008	0.9338	0.07458	0.01278	15	15	5.836	56
Figure 4C - 2000 µM
One-way ANOVA
ANOVA summary
F	16.91
P value	<0.0001
P value summary	****
Significant diff. among means (P < 0.05)?	Yes
R square	0.4753
Brown-Forsythe test
F (DFn, DFd)	3.42 (3, 56)
P value	0.0233
P value summary	*
Are SDs significantly different (P < 0.05)?	Yes
Bartlett's test
Bartlett's statistic (corrected)	37.8
P value	<0.0001
P value summary	****
Are SDs significantly different (P < 0.05)?	Yes
ANOVA table	SS	DF	MS	F (DFn, DFd)	P value
Treatment (between columns)	5.08	3	1.693	F (3, 56) = 16.91	P<0.0001
Residual (within columns)	5.609	56	0.1002
Total	10.69	59
Data summary
Number of treatments (columns)	4
Number of values (total)	60
Bonferroni's multiple comparisons test	Mean Diff.	99.00% CI of diff.	Significant?	Summary	Adjusted P Value
WT vs. ero1	0.649	0.2672 to 1.031	Yes	****	<0.0001	A-B
WT vs. aox1a-1	0.701	0.3193 to 1.083	Yes	****	<0.0001	A-C
WT vs. ero1 aox1a-1	0.6616	0.2798 to 1.043	Yes	****	<0.0001	A-D
ero1 vs. aox1a-1	0.05209	-0.3297 to 0.4339	No	ns	>0.9999	B-C
ero1 vs. ero1 aox1a-1	0.01264	-0.3692 to 0.3944	No	ns	>0.9999	B-D
aox1a-1 vs. ero1 aox1a-1	-0.03945	-0.4212 to 0.3423	No	ns	>0.9999	C-D
Test details	Mean 1	Mean 2	Mean Diff.	SE of diff.	n1	n2	t	DF
WT vs. ero1	0.5511	-0.0979	0.649	0.1156	15	15	5.616	56
WT vs. aox1a-1	0.5511	-0.15	0.701	0.1156	15	15	6.066	56
WT vs. ero1 aox1a-1	0.5511	-0.1105	0.6616	0.1156	15	15	5.725	56
ero1 vs. aox1a-1	-0.0979	-0.15	0.05209	0.1156	15	15	0.4507	56
ero1 vs. ero1 aox1a-1	-0.0979	-0.1105	0.01264	0.1156	15	15	0.1093	56
aox1a-1 vs. ero1 aox1a-1	-0.15	-0.1105	-0.03945	0.1156	15	15	0.3414	56

## Sheet: Supplemental Data Set S5
Supplemental Data. Fuchs et al. (2022). Plant Cell.
Figure 5C - AA
Two-way RM ANOVA
ANOVA summary	Matching: Stacked
Alpha	0.05
Source of Variation	% of total variation	P value	P value summary	Significant?
Interaction	14.48	<0.0001	****	Yes
Time	13.82	<0.0001	****	Yes
Column Factor	38.9	<0.0001	****	Yes
Subjects (matching)	13.04	<0.0001	****	Yes
ANOVA table	SS	DF	MS	F (DFn, DFd)	P value
Interaction	0.09258	5	0.01852	F (5, 100) = 77.31	P<0.0001
Time	0.08833	5	0.01767	F (5, 100) = 73.76	P<0.0001
Column Factor	0.2487	1	0.2487	F (1, 20) = 59.68	P<0.0001
Subjects (matching)	0.08335	20	0.004167	F (20, 100) = 17.4	P<0.0001
Residual	0.02395	100	0.0002395
Number of missing values	0
Bonferroni's multiple comparisons test	Mean Diff.	95.00% CI of diff.	Significant?	Summary	Adjusted P Value
mock 2% DMSO - 10µM AA
2	-0.1458	-0.1825 to -0.1091	Yes	****	<0.0001
4	-0.1662	-0.2029 to -0.1295	Yes	****	<0.0001
6	-0.1217	-0.1584 to -0.08494	Yes	****	<0.0001
8	-0.07925	-0.116 to -0.04253	Yes	****	<0.0001
10	-0.03867	-0.07539 to -0.00195	Yes	*	0.0332
12	-0.007595	-0.04431 to 0.02912	No	ns	>0.9999
Test details	Mean 1	Mean 2	Mean Diff.	SE of diff.	N1	N2	t	DF
mock 2% DMSO - 10µM AA
2	0.04566	0.1914	-0.1458	0.01369	7	15	10.65	120
4	0.0594	0.2256	-0.1662	0.01369	7	15	12.14	120
6	0.05631	0.178	-0.1217	0.01369	7	15	8.889	120
8	0.05313	0.1324	-0.07925	0.01369	7	15	5.79	120
10	0.05443	0.0931	-0.03867	0.01369	7	15	2.825	120
12	0.05812	0.06572	-0.007595	0.01369	7	15	0.5549	120
Figure 5E - DTT
Two-way RM ANOVA
ANOVA summary	Matching: Stacked
Alpha	0.05
Source of Variation	% of total variation	P value	P value summary	Significant?
Interaction	7.186	<0.0001	****	Yes
Time	38.46	<0.0001	****	Yes
Column Factor	25.85	0.0008	***	Yes
Subjects (matching)	21.45	<0.0001	****	Yes
ANOVA table	SS	DF	MS	F (DFn, DFd)	P value
Interaction	0.03734	10	0.003734	F (10, 90) = 9.184	P<0.0001
Time	0.1999	5	0.03997	F (5, 90) = 98.31	P<0.0001
Column Factor	0.1343	2	0.06717	F (2, 18) = 10.85	P=0.0008
Subjects (matching)	0.1115	18	0.006193	F (18, 90) = 15.23	P<0.0001
Residual	0.03659	90	0.0004066
Number of missing values	0
Dunnett's multiple comparisons test	Mean Diff.	95.00% CI of diff.	Significant?	Summary	Adjusted P Value
2
Col-0 DTT vs. aox1a DTT	-0.02298	-0.06734 to 0.02139	No	ns	0.4046
Col-0 DTT vs. ucp1 DTT	-0.002217	-0.04658 to 0.04214	No	ns	0.9908
4
Col-0 DTT vs. aox1a DTT	-0.03266	-0.07702 to 0.0117	No	ns	0.1782
Col-0 DTT vs. ucp1 DTT	0.001456	-0.04291 to 0.04582	No	ns	0.996
6
Col-0 DTT vs. aox1a DTT	-0.05595	-0.1003 to -0.01159	Yes	*	0.0107
Col-0 DTT vs. ucp1 DTT	0.003776	-0.04059 to 0.04814	No	ns	0.9737
8
Col-0 DTT vs. aox1a DTT	-0.07857	-0.1229 to -0.03421	Yes	***	0.0003
Col-0 DTT vs. ucp1 DTT	-0.00176	-0.04612 to 0.0426	No	ns	0.9942
10
Col-0 DTT vs. aox1a DTT	-0.1115	-0.1558 to -0.06711	Yes	****	0.0001
Col-0 DTT vs. ucp1 DTT	-0.01841	-0.06278 to 0.02595	No	ns	0.5502
12
Col-0 DTT vs. aox1a DTT	-0.1331	-0.1775 to -0.08879	Yes	****	0.0001
Col-0 DTT vs. ucp1 DTT	-0.02426	-0.06863 to 0.0201	No	ns	0.3673
Test details	Mean 1	Mean 2	Mean Diff.	SE of diff.	N1	N2	q	DF
2
Col-0 DTT vs. aox1a DTT	0.005426	0.0284	-0.02298	0.01979	7	7	1.161	108
Col-0 DTT vs. ucp1 DTT	0.005426	0.007643	-0.002217	0.01979	7	7	0.112	108
4
Col-0 DTT vs. aox1a DTT	0.03075	0.06341	-0.03266	0.01979	7	7	1.65	108
Col-0 DTT vs. ucp1 DTT	0.03075	0.02929	0.001456	0.01979	7	7	0.07358	108
6
Col-0 DTT vs. aox1a DTT	0.05713	0.1131	-0.05595	0.01979	7	7	2.827	108
Col-0 DTT vs. ucp1 DTT	0.05713	0.05336	0.003776	0.01979	7	7	0.1908	108
8
Col-0 DTT vs. aox1a DTT	0.07767	0.1562	-0.07857	0.01979	7	7	3.97	108
Col-0 DTT vs. ucp1 DTT	0.07767	0.07943	-0.00176	0.01979	7	7	0.08892	108
10
Col-0 DTT vs. aox1a DTT	0.0784	0.1899	-0.1115	0.01979	7	7	5.632	108
Col-0 DTT vs. ucp1 DTT	0.0784	0.09681	-0.01841	0.01979	7	7	0.9305	108
12
Col-0 DTT vs. aox1a DTT	0.06324	0.1964	-0.1331	0.01979	7	7	6.728	108
Col-0 DTT vs. ucp1 DTT	0.06324	0.0875	-0.02426	0.01979	7	7	1.226	108
Figure 5F - mock
Two-way RM ANOVA
ANOVA summary	Matching: Stacked
Alpha	0.05
Source of Variation	% of total variation	P value	P value summary	Significant?
Interaction	1.69	0.8866	ns	No
Time	1.48	0.5017	ns	No
Column Factor	16.18	0.0805	ns	No
Subjects (matching)	50.1	<0.0001	****	Yes
ANOVA table	SS	DF	MS	F (DFn, DFd)	P value
Interaction	0.00406	10	0.000406	F (10, 90) = 0.4989	P=0.8866
Time	0.003557	5	0.0007115	F (5, 90) = 0.8742	P=0.5017
Column Factor	0.03888	2	0.01944	F (2, 18) = 2.907	P=0.0805
Subjects (matching)	0.1204	18	0.006688	F (18, 90) = 8.218	P<0.0001
Residual	0.07324	90	0.0008138
Number of missing values	0
Dunnett's multiple comparisons test	Mean Diff.	95.00% CI of diff.	Significant?	Summary	Adjusted P Value
2
Col-0 mock vs. aox1a mock	-0.03231	-0.08511 to 0.02049	No	ns	0.2918
Col-0 mock vs. ucp1 mock	-0.05235	-0.1015 to -0.003232	Yes	*	0.0348
4
Col-0 mock vs. aox1a mock	-0.02463	-0.07743 to 0.02817	No	ns	0.4751
Col-0 mock vs. ucp1 mock	-0.04589	-0.09501 to 0.003225	No	ns	0.0705
6
Col-0 mock vs. aox1a mock	-0.02686	-0.07966 to 0.02594	No	ns	0.4166
Col-0 mock vs. ucp1 mock	-0.02862	-0.07774 to 0.0205	No	ns	0.3245
8
Col-0 mock vs. aox1a mock	-0.01902	-0.07183 to 0.03378	No	ns	0.6335
Col-0 mock vs. ucp1 mock	-0.0324	-0.08151 to 0.01672	No	ns	0.2435
10
Col-0 mock vs. aox1a mock	-0.01059	-0.06339 to 0.04221	No	ns	0.864
Col-0 mock vs. ucp1 mock	-0.04677	-0.09589 to 0.002349	No	ns	0.0644
12
Col-0 mock vs. aox1a mock	-0.007621	-0.06042 to 0.04518	No	ns	0.9266
Col-0 mock vs. ucp1 mock	-0.04362	-0.09274 to 0.005497	No	ns	0.0888
Test details	Mean 1	Mean 2	Mean Diff.	SE of diff.	N1	N2	q	DF
2
Col-0 mock vs. aox1a mock	-0.02691	0.005403	-0.03231	0.02356	7	6	1.372	108
Col-0 mock vs. ucp1 mock	-0.02691	0.02544	-0.05235	0.02191	7	8	2.389	108
4
Col-0 mock vs. aox1a mock	-0.02873	-0.004099	-0.02463	0.02356	7	6	1.045	108
Col-0 mock vs. ucp1 mock	-0.02873	0.01717	-0.04589	0.02191	7	8	2.094	108
6
Col-0 mock vs. aox1a mock	-0.03238	-0.005519	-0.02686	0.02356	7	6	1.14	108
Col-0 mock vs. ucp1 mock	-0.03238	-0.003762	-0.02862	0.02191	7	8	1.306	108
8
Col-0 mock vs. aox1a mock	-0.02779	-0.008769	-0.01902	0.02356	7	6	0.8076	108
Col-0 mock vs. ucp1 mock	-0.02779	0.004603	-0.0324	0.02191	7	8	1.478	108
10
Col-0 mock vs. aox1a mock	-0.03314	-0.02255	-0.01059	0.02356	7	6	0.4497	108
Col-0 mock vs. ucp1 mock	-0.03314	0.01363	-0.04677	0.02191	7	8	2.134	108
12
Col-0 mock vs. aox1a mock	-0.02474	-0.01712	-0.007621	0.02356	7	6	0.3235	108
Col-0 mock vs. ucp1 mock	-0.02474	0.01888	-0.04362	0.02191	7	8	1.991	108

## Sheet: Supplemental Data Set S6
Supplemental Data. Fuchs et al. (2022). Plant Cell.
Figure 6B - oxygen
Repeated measures ANOVA summary
ANOVA summary
Assume sphericity?	Yes
F	1468
P value	3e-05
P value summary	****
Statistically significant (P < 0.05)?	Yes
R square	0.9993
Was the matching effective?
F	0.04938
P value	0.83841
P value summary	ns
Is there significant matching (P < 0.05)?	No
R square	1.121e-05
ANOVA table	SS	DF	MS	F (DFn, DFd)	P value
Treatment (between columns)	7133	3	2378	F (3, 3) = 1468	P=0.00003
Individual (between rows)	0.08	1	0.08	F (1, 3) = 0.04938	P=0.83841
Residual (random)	4.86	3	1.62
Total	7138	7
Data summary
Number of treatments (columns)	4
Number of subjects (rows)	2
Tukey's multiple comparisons test	Mean Diff.	99.00% CI of diff.	Significant?	Summary	Adjusted P Value
mitos vs. pyr/mal	-70.2	-81.15 to -59.25	Yes	****	<0.000001	A-B
mitos vs. KCN	0.5	-10.45 to 11.45	No	ns	0.976081	A-C
mitos vs. pGal	-4.7	-15.65 to 6.253	No	ns	0.09892	A-D
pyr/mal vs. KCN	70.7	59.75 to 81.65	Yes	****	<0.000001	B-C
pyr/mal vs. pGal	65.5	54.55 to 76.45	Yes	****	<0.000001	B-D
KCN vs. pGal	-5.2	-16.15 to 5.753	No	ns	0.076951	C-D
Test details	Mean 1	Mean 2	Mean Diff.	SE of diff.	n1	n2	q	DF
mitos vs. pyr/mal	1.65	71.85	-70.2	1.273	2	2	78	3
mitos vs. KCN	1.65	1.15	0.5	1.273	2	2	0.5556	3
mitos vs. pGal	1.65	6.35	-4.7	1.273	2	2	5.222	3
pyr/mal vs. KCN	71.85	1.15	70.7	1.273	2	2	78.56	3
pyr/mal vs. pGal	71.85	6.35	65.5	1.273	2	2	72.78	3
KCN vs. pGal	1.15	6.35	-5.2	1.273	2	2	5.778	3
Figure 6C - oxygen
Repeated measures ANOVA summary
ANOVA summary
Assume sphericity?	Yes
F	43.17
P value	1.1e-05
P value summary	****
Statistically significant (P < 0.05)?	Yes
R square	0.935
Was the matching effective?
F	0.4406
P value	0.72961
P value summary	ns
Is there significant matching (P < 0.05)?	No
R square	0.009453
ANOVA table	SS	DF	MS	F (DFn, DFd)	P value
Treatment (between columns)	128.4	3	42.78	F (3, 9) = 43.17	P=0.000011
Individual (between rows)	1.31	3	0.4367	F (3, 9) = 0.4406	P=0.72961
Residual (random)	8.92	9	0.9911
Total	138.6	15
Data summary
Number of treatments (columns)	4
Number of subjects (rows)	4
Tukey's multiple comparisons test	Mean Diff.	99.00% CI of diff.	Significant?	Summary	Adjusted P Value
mitos vs. DTT	-6.8	-9.765 to -3.835	Yes	****	2.3e-05	A-B
mitos vs. KCN	0.1	-2.865 to 3.065	No	ns	0.998898	A-C
mitos vs. pGal	-1.2	-4.165 to 1.765	No	ns	0.375172	A-D
DTT vs. KCN	6.9	3.935 to 9.865	Yes	****	2e-05	B-C
DTT vs. pGal	5.6	2.635 to 8.565	Yes	***	0.000111	B-D
KCN vs. pGal	-1.3	-4.265 to 1.665	No	ns	0.314021	C-D
Test details	Mean 1	Mean 2	Mean Diff.	SE of diff.	n1	n2	q	DF
mitos vs. DTT	3.275	10.08	-6.8	0.704	4	4	13.66	9
mitos vs. KCN	3.275	3.175	0.1	0.704	4	4	0.2009	9
mitos vs. pGal	3.275	4.475	-1.2	0.704	4	4	2.411	9
DTT vs. KCN	10.08	3.175	6.9	0.704	4	4	13.86	9
DTT vs. pGal	10.08	4.475	5.6	0.704	4	4	11.25	9
KCN vs. pGal	3.175	4.475	-1.3	0.704	4	4	2.612	9
Figure 6F - cpYFP
One-way ANOVA
ANOVA summary
F	42.345
P value	<0.000001
P value summary	****
Significant diff. among means (P < 0.05)?	Yes
R square	0.89914
Brown-Forsythe test
F (DFn, DFd)	1.5715 (4, 19)
P value	0.222504
P value summary	ns
Are SDs significantly different (P < 0.05)?	No
Bartlett's test
Bartlett's statistic (corrected)	7.2844
P value	0.121599
P value summary	ns
Are SDs significantly different (P < 0.05)?	No
ANOVA table	SS	DF	MS	F (DFn, DFd)	P value
Treatment (between columns)	0.00065786	4	0.00016446	F (4, 19) = 42.345	P<0.000001
Residual (within columns)	7.3794e-05	19	3.8839e-06
Total	0.00073165	23
Data summary
Number of treatments (columns)	5
Number of values (total)	24
Dunnett's multiple comparisons test	Mean Diff.	95.00% CI of diff.	Significant?	Summary	Adjusted P Value	A-?
mock vs. DTT 1 mM	-0.0052875	-0.0085014 to -0.0020736	Yes	**	0.001177	D	DTT 1 mM
mock vs. DTT 10 mM	-0.0086625	-0.011876 to -0.0054486	Yes	****	0.0001	E	DTT 10 mM
mock vs. pyr-mal	-0.014188	-0.017401 to -0.010974	Yes	****	0.0001	F	pyr-mal
mock vs. DTTox	-0.0009125	-0.0041264 to 0.0023014	No	ns	0.862598	L	DTTox
Test details	Mean 1	Mean 2	Mean Diff.	SE of diff.	n1	n2	q	DF
mock vs. DTT 1 mM	0.0011625	0.00645	-0.0052875	0.0012068	8	4	4.3813	19
mock vs. DTT 10 mM	0.0011625	0.009825	-0.0086625	0.0012068	8	4	7.1779	19
mock vs. pyr-mal	0.0011625	0.01535	-0.014188	0.0012068	8	4	11.756	19
mock vs. DTTox	0.0011625	0.002075	-0.0009125	0.0012068	8	4	0.75611	19
Figure 6I - Rho123
One-way ANOVA
ANOVA summary
F	42.9275
P value	5.3e-05
P value summary	****
Significant diff. among means (P < 0.05)?	Yes
R square	0.914762
Brown-Forsythe test
F (DFn, DFd)	7.01082 (2, 8)
P value	0.017417
P value summary	*
Are SDs significantly different (P < 0.05)?	Yes
Bartlett's test
Bartlett's statistic (corrected)
P value
P value summary
Are SDs significantly different (P < 0.05)?
ANOVA table	SS	DF	MS	F (DFn, DFd)	P value
Treatment (between columns)	9684329	2	4842165	F (2, 8) = 42.9275	P=0.000053
Residual (within columns)	902390	8	112799
Total	10586719	10
Data summary
Number of treatments (columns)	3
Number of values (total)	11
Dunnett's multiple comparisons test	Mean Diff.	95.00% CI of diff.	Significant?	Summary	Adjusted P Value	A-?
mock vs. pyr/mal	2330.75	1645.08 to 3016.42	Yes	****	0.0001	B	pyr/mal
mock vs. DTT	949.75	264.082 to 1635.42	Yes	*	0.010947	C	DTT
Test details	Mean 1	Mean 2	Mean Diff.	SE of diff.	n1	n2	q	DF
mock vs. pyr/mal	-32	-2362.75	2330.75	256.514	3	4	9.08626	8
mock vs. DTT	-32	-981.75	949.75	256.514	3	4	3.70253	8

## Sheet: Supplemental Data Set S7
Supplemental Data. Fuchs et al. (2022). Plant Cell.
Figure 7A - RT-qPCR
Two-way ANOVA	Ordinary
Alpha	0.05
Source of Variation	% of total variation	P value	P value summary	Significant?
Interaction	12.3254	<0.000001	****	Yes
Row Factor	65.047	<0.000001	****	Yes
Column Factor	10.8707	<0.000001	****	Yes
ANOVA table	SS	DF	MS	F (DFn, DFd)	P value
Interaction	6.86363	4	1.71591	F (4, 19) = 25.3508	P<0.000001
Row Factor	36.2226	2	18.1113	F (2, 19) = 267.577	P<0.000001
Column Factor	6.05355	2	3.02677	F (2, 19) = 44.7176	P<0.000001
Residual	1.28604	19	0.0676864
Number of missing values	8
Dunnett's multiple comparisons test	Mean Diff.	95.00% CI of diff.	Significant?	Summary	Adjusted P Value
control
WT vs. rao2.1	0.0668125	-0.440499 to 0.574124	No	ns	0.930669
WT vs. anac017	-0.0345983	-0.54191 to 0.472713	No	ns	0.980769
DTT
WT vs. rao2.1	0.597732	0.0904211 to 1.10504	Yes	*	0.020604
WT vs. anac017	0.0833638	-0.423948 to 0.590675	No	ns	0.894818
AA
WT vs. rao2.1	2.74171	2.26717 to 3.21626	Yes	****	0.0001
WT vs. anac017	1.58457	1.11002 to 2.05911	Yes	****	0.0001
Test details	Mean 1	Mean 2	Mean Diff.	SE of diff.	N1	N2	q	DF
control
WT vs. rao2.1	-1.51316	-1.57997	0.0668125	0.212425	3	3	0.314523	19
WT vs. anac017	-1.51316	-1.47856	-0.0345983	0.212425	3	3	0.162873	19
DTT
WT vs. rao2.1	0.11821	-0.479523	0.597732	0.212425	3	3	2.81385	19
WT vs. anac017	0.11821	0.0348461	0.0833638	0.212425	3	3	0.392439	19
AA
WT vs. rao2.1	2.69535	-0.0463637	2.74171	0.198705	4	3	13.7979	19
WT vs. anac017	2.69535	1.11078	1.58457	0.198705	4	3	7.97446	19
Figure 7C - control
One-way ANOVA
ANOVA summary
F	33.2
P value	<0.000001
P value summary	****
Significant diff. among means (P < 0.05)?	Yes
R square	0.5978
Brown-Forsythe test
F (DFn, DFd)	12.08 (3, 67)
P value	2e-06
P value summary	****
Are SDs significantly different (P < 0.05)?	Yes
Bartlett's test
Bartlett's statistic (corrected)	42.36
P value	<0.000001
P value summary	****
Are SDs significantly different (P < 0.05)?	Yes
ANOVA table	SS	DF	MS	F (DFn, DFd)	P value
Treatment (between columns)	0.1302	3	0.04338	F (3, 67) = 33.2	P<0.000001
Residual (within columns)	0.08755	67	0.001307
Total	0.2177	70
Data summary
Number of treatments (columns)	4
Number of values (total)	71
Bonferroni's multiple comparisons test	Mean Diff.	99.00% CI of diff.	Significant?	Summary	Adjusted P Value
WT rao2.1 vs. rao2.1	0.06425	0.02875 to 0.09974	Yes	****	3e-06	A-B
WT anac017-1 vs. anac017-1	-0.001389	-0.03637 to 0.03359	No	ns	>0.999999	C-D
Test details	Mean 1	Mean 2	Mean Diff.	SE of diff.	n1	n2	t	DF
WT rao2.1 vs. rao2.1	1.44	1.376	0.06425	0.01223	18	17	5.255	67
WT anac017-1 vs. anac017-1	1.481	1.482	-0.001389	0.01205	18	18	0.1153	67
Figure 7E - DTT
One-way ANOVA
ANOVA summary
F	175.2
P value	<0.000001
P value summary	****
Significant diff. among means (P < 0.05)?	Yes
R square	0.8854
Brown-Forsythe test
F (DFn, DFd)	3.243 (3, 68)
P value	0.027244
P value summary	*
Are SDs significantly different (P < 0.05)?	Yes
Bartlett's test
Bartlett's statistic (corrected)	36.97
P value	<0.000001
P value summary	****
Are SDs significantly different (P < 0.05)?	Yes
ANOVA table	SS	DF	MS	F (DFn, DFd)	P value
Treatment (between columns)	1.558	3	0.5194	F (3, 68) = 175.2	P<0.000001
Residual (within columns)	0.2016	68	0.002964
Total	1.76	71
Data summary
Number of treatments (columns)	4
Number of values (total)	72
Bonferroni's multiple comparisons test	Mean Diff.	99.00% CI of diff.	Significant?	Summary	Adjusted P Value
WT rao2.1 vs. rao2.1	0.3341	0.2815 to 0.3868	Yes	****	<0.000001	A-B
WT anac017-1 vs. anac017-1	0.03311	-0.01955 to 0.08577	No	ns	0.145025	C-D
Test details	Mean 1	Mean 2	Mean Diff.	SE of diff.	n1	n2	t	DF
WT rao2.1 vs. rao2.1	1.315	0.9814	0.3341	0.01815	18	18	18.41	68
WT anac017-1 vs. anac017-1	1.339	1.306	0.03311	0.01815	18	18	1.824	68
Figure 7G - AA
One-way ANOVA
ANOVA summary
F	115.3
P value	<0.000001
P value summary	****
Significant diff. among means (P < 0.05)?	Yes
R square	0.8397
Brown-Forsythe test
F (DFn, DFd)	8.848 (3, 66)
P value	5.2e-05
P value summary	****
Are SDs significantly different (P < 0.05)?	Yes
Bartlett's test
Bartlett's statistic (corrected)	149
P value	<0.000001
P value summary	****
Are SDs significantly different (P < 0.05)?	Yes
ANOVA table	SS	DF	MS	F (DFn, DFd)	P value
Treatment (between columns)	40.53	3	13.51	F (3, 66) = 115.3	P<0.000001
Residual (within columns)	7.735	66	0.1172
Total	48.26	69
Data summary
Number of treatments (columns)	4
Number of values (total)	70
Bonferroni's multiple comparisons test	Mean Diff.	99.00% CI of diff.	Significant?	Summary	Adjusted P Value
WT rao2.1 vs. rao2.1	1.651	1.314 to 1.987	Yes	****	<0.000001	A-B
WT anac017-1 vs. anac017-1	1.377	1.04 to 1.713	Yes	****	<0.000001	C-D
Test details	Mean 1	Mean 2	Mean Diff.	SE of diff.	n1	n2	t	DF
WT rao2.1 vs. rao2.1	1.106	-0.5444	1.651	0.1158	18	17	14.26	66
WT anac017-1 vs. anac017-1	1.1	-0.2765	1.377	0.1158	17	18	11.89	66

## Sheet: Supplemental Data Set S8
Supplemental Data. Fuchs et al. (2022). Plant Cell.
Supplemental Figure S1A - 0 µM
One-way ANOVA
ANOVA summary
F	1.739
P value	0.1048
P value summary	ns
Significant diff. among means (P < 0.05)?	No
R square	0.08217
Brown-Forsythe test
F (DFn, DFd)	1.346 (7, 136)
P value	0.2335
P value summary	ns
Are SDs significantly different (P < 0.05)?	No
Bartlett's test
Bartlett's statistic (corrected)	46.62
P value	<0.0001
P value summary	****
Are SDs significantly different (P < 0.05)?	Yes
ANOVA table	SS	DF	MS	F (DFn, DFd)	P value
Treatment (between columns)	0.01674	7	0.002391	F (7, 136) = 1.739	P=0.1048
Residual (within columns)	0.1869	136	0.001375
Total	0.2037	143
Data summary
Number of treatments (columns)	8
Number of values (total)	144
Bonferroni's multiple comparisons test	Mean Diff.	99.00% CI of diff.	Significant?	Summary	Adjusted P Value
WT UCP1 vs. ucp1	0.01783	-0.0191 to 0.05475	No	ns	0.4542	A-B
WT AOX1a-1 vs. aox1a-1	-0.02253	-0.05946 to 0.01439	No	ns	0.2114	C-D
WT AOX1a-2 vs. aox1a-2	0.01831	-0.01861 to 0.05524	No	ns	0.4222	E-F
Test details	Mean 1	Mean 2	Mean Diff.	SE of diff.	n1	n2	t	DF
WT UCP1 vs. ucp1	1.47	1.452	0.01783	0.01236	18	18	1.443	136
WT AOX1a-1 vs. aox1a-1	1.444	1.467	-0.02253	0.01236	18	18	1.823	136
WT AOX1a-2 vs. aox1a-2	1.472	1.454	0.01831	0.01236	18	18	1.482	136
Supplemental Figure S1B - 200 µM
One-way ANOVA
ANOVA summary
F	7.37
P value	<0.0001
P value summary	****
Significant diff. among means (P < 0.05)?	Yes
R square	0.275
Brown-Forsythe test
F (DFn, DFd)	0.7833 (7, 136)
P value	0.6024
P value summary	ns
Are SDs significantly different (P < 0.05)?	No
Bartlett's test
Bartlett's statistic (corrected)	8.747
P value	0.2714
P value summary	ns
Are SDs significantly different (P < 0.05)?	No
ANOVA table	SS	DF	MS	F (DFn, DFd)	P value
Treatment (between columns)	0.05663	7	0.008091	F (7, 136) = 7.37	P<0.0001
Residual (within columns)	0.1493	136	0.001098
Total	0.2059	143
Data summary
Number of treatments (columns)	8
Number of values (total)	144
Bonferroni's multiple comparisons test	Mean Diff.	99.00% CI of diff.	Significant?	Summary	Adjusted P Value
WT UCP1 vs. ucp1	-0.02127	-0.05427 to 0.01173	No	ns	0.1687	A-B
WT AOX1a-1 vs. aox1a-1	0.01453	-0.01847 to 0.04753	No	ns	0.5719	C-D
WT AOX1a-2 vs. aox1a-2	0.0004118	-0.03259 to 0.03341	No	ns	>0.9999	E-F
Test details	Mean 1	Mean 2	Mean Diff.	SE of diff.	n1	n2	t	DF
WT UCP1 vs. ucp1	1.368	1.389	-0.02127	0.01104	18	18	1.926	136
WT AOX1a-1 vs. aox1a-1	1.421	1.406	0.01453	0.01104	18	18	1.315	136
WT AOX1a-2 vs. aox1a-2	1.383	1.383	0.0004118	0.01104	18	18	0.03728	136
Supplemental Figure S1C - 400 µM
One-way ANOVA
ANOVA summary
F	78.68
P value	<0.0001
P value summary	****
Significant diff. among means (P < 0.05)?	Yes
R square	0.8031
Brown-Forsythe test
F (DFn, DFd)	9.279 (7, 135)
P value	<0.0001
P value summary	****
Are SDs significantly different (P < 0.05)?	Yes
Bartlett's test
Bartlett's statistic (corrected)	88.49
P value	<0.0001
P value summary	****
Are SDs significantly different (P < 0.05)?	Yes
ANOVA table	SS	DF	MS	F (DFn, DFd)	P value
Treatment (between columns)	0.7732	7	0.1105	F (7, 135) = 78.68	P<0.0001
Residual (within columns)	0.1895	135	0.001404
Total	0.9628	142
Data summary
Number of treatments (columns)	8
Number of values (total)	143
Bonferroni's multiple comparisons test	Mean Diff.	99.00% CI of diff.	Significant?	Summary	Adjusted P Value
WT UCP1 vs. ucp1	-0.03075	-0.06862 to 0.007117	No	*	0.0497	A-B
WT AOX1a-1 vs. aox1a-1	0.1786	0.1413 to 0.2159	Yes	****	<0.0001	C-D
WT AOX1a-2 vs. aox1a-2	0.149	0.1116 to 0.1863	Yes	****	<0.0001	E-F
Test details	Mean 1	Mean 2	Mean Diff.	SE of diff.	n1	n2	t	DF
WT UCP1 vs. ucp1	1.315	1.346	-0.03075	0.01267	17	18	2.427	135
WT AOX1a-1 vs. aox1a-1	1.345	1.167	0.1786	0.01249	18	18	14.3	135
WT AOX1a-2 vs. aox1a-2	1.348	1.199	0.149	0.01249	18	18	11.93	135
Supplemental Figure S1D - 800 µM
One-way ANOVA
ANOVA summary
F	644.2
P value	<0.0001
P value summary	****
Significant diff. among means (P < 0.05)?	Yes
R square	0.9714
Brown-Forsythe test
F (DFn, DFd)	1.008 (7, 133)
P value	0.4288
P value summary	ns
Are SDs significantly different (P < 0.05)?	No
Bartlett's test
Bartlett's statistic (corrected)	12.37
P value	0.089
P value summary	ns
Are SDs significantly different (P < 0.05)?	No
ANOVA table	SS	DF	MS	F (DFn, DFd)	P value
Treatment (between columns)	4.694	7	0.6706	F (7, 133) = 644.2	P<0.0001
Residual (within columns)	0.1385	133	0.001041
Total	4.833	140
Data summary
Number of treatments (columns)	8
Number of values (total)	141
Bonferroni's multiple comparisons test	Mean Diff.	99.00% CI of diff.	Significant?	Summary	Adjusted P Value
WT UCP1 vs. ucp1	0.04924	0.01616 to 0.08232	Yes	****	<0.0001	A-B
WT AOX1a-1 vs. aox1a-1	0.3977	0.3655 to 0.4298	Yes	****	<0.0001	C-D
WT AOX1a-2 vs. aox1a-2	0.4487	0.416 to 0.4813	Yes	****	<0.0001	E-F
Test details	Mean 1	Mean 2	Mean Diff.	SE of diff.	n1	n2	t	DF
WT UCP1 vs. ucp1	1.27	1.22	0.04924	0.01107	17	17	4.45	133
WT AOX1a-1 vs. aox1a-1	1.285	0.8878	0.3977	0.01075	18	18	36.98	133
WT AOX1a-2 vs. aox1a-2	1.255	0.8059	0.4487	0.01091	17	18	41.12	133
Supplemental Figure S1E - 2000 µM
One-way ANOVA
ANOVA summary
F	168
P value	<0.0001
P value summary	****
Significant diff. among means (P < 0.05)?	Yes
R square	0.897
Brown-Forsythe test
F (DFn, DFd)	2.05 (7, 135)
P value	0.0532
P value summary	ns
Are SDs significantly different (P < 0.05)?	No
Bartlett's test
Bartlett's statistic (corrected)	24.96
P value	0.0008
P value summary	***
Are SDs significantly different (P < 0.05)?	Yes
ANOVA table	SS	DF	MS	F (DFn, DFd)	P value
Treatment (between columns)	5.009	7	0.7156	F (7, 135) = 168	P<0.0001
Residual (within columns)	0.5752	135	0.004261
Total	5.584	142
Data summary
Number of treatments (columns)	8
Number of values (total)	143
Bonferroni's multiple comparisons test	Mean Diff.	99.00% CI of diff.	Significant?	Summary	Adjusted P Value
WT UCP1 vs. ucp1	0.4597	0.3946 to 0.5247	Yes	****	<0.0001	A-B
WT AOX1a-1 vs. aox1a-1	0.3053	0.2394 to 0.3713	Yes	****	<0.0001	C-D
WT AOX1a-2 vs. aox1a-2	0.2855	0.2205 to 0.3506	Yes	****	<0.0001	E-F
Test details	Mean 1	Mean 2	Mean Diff.	SE of diff.	n1	n2	t	DF
WT UCP1 vs. ucp1	0.7283	0.2686	0.4597	0.02176	18	18	21.13	135
WT AOX1a-1 vs. aox1a-1	0.6523	0.347	0.3053	0.02208	17	18	13.83	135
WT AOX1a-2 vs. aox1a-2	0.6472	0.3617	0.2855	0.02176	18	18	13.12	135

## Sheet: Supplemental Data Set S9
Supplemental Data. Fuchs et al. (2022). Plant Cell.
Supplemental Figure S2G
One-way ANOVA
ANOVA summary
F	7.185
P value	0.000307
P value summary	***
Significant diff. among means (P < 0.05)?	Yes
R square	0.249
Brown-Forsythe test
F (DFn, DFd)	3.222 (3, 65)
P value	0.028256
P value summary	*
Are SDs significantly different (P < 0.05)?	Yes
Bartlett's test
Bartlett's statistic (corrected)	17.89
P value	0.000462
P value summary	***
Are SDs significantly different (P < 0.05)?	Yes
ANOVA table	SS	DF	MS	F (DFn, DFd)	P value
Treatment (between columns)	0.09437	3	0.03146	F (3, 65) = 7.185	P=0.000307
Residual (within columns)	0.2846	65	0.004378
Total	0.379	68
Data summary
Number of treatments (columns)	4
Number of values (total)	69
Bonferroni's multiple comparisons test	Mean Diff.	99.00% CI of diff.	Significant?	Summary	Adjusted P Value
WT aox1a-1 vs. aox1a-1	-0.0699	-0.134 to -0.005805	Yes	**	0.004662	A-B
WT aox1a-2 vs. aox1a-2	-0.04594	-0.1132 to 0.02128	No	ns	0.102474	C-D
Test details	Mean 1	Mean 2	Mean Diff.	SE of diff.	n1	n2	t	DF
WT aox1a-1 vs. aox1a-1	0.8541	0.924	-0.0699	0.02206	18	18	3.169	65
WT aox1a-2 vs. aox1a-2	0.9079	0.9538	-0.04594	0.02313	15	18	1.986	65
Supplemental Figure S2H
One-way ANOVA
ANOVA summary
F	0.4972
P value	0.685483
P value summary	ns
Significant diff. among means (P < 0.05)?	No
R square	0.02146
Brown-Forsythe test
F (DFn, DFd)	2.16 (3, 68)
P value	0.100695
P value summary	ns
Are SDs significantly different (P < 0.05)?	No
Bartlett's test
Bartlett's statistic (corrected)	21.24
P value	9.4e-05
P value summary	****
Are SDs significantly different (P < 0.05)?	Yes
ANOVA table	SS	DF	MS	F (DFn, DFd)	P value
Treatment (between columns)	0.002635	3	0.0008782	F (3, 68) = 0.4972	P=0.685483
Residual (within columns)	0.1201	68	0.001767
Total	0.1228	71
Data summary
Number of treatments (columns)	4
Number of values (total)	72
Bonferroni's multiple comparisons test	Mean Diff.	99.00% CI of diff.	Significant?	Summary	Adjusted P Value
WT aox1a-1 vs. aox1a-1	0.01497	-0.02568 to 0.05562	No	ns	0.577983	A-B
WT aox1a-2 vs. aox1a-2	0.006068	-0.03458 to 0.04672	No	ns	>0.999999	C-D
Test details	Mean 1	Mean 2	Mean Diff.	SE of diff.	n1	n2	t	DF
WT aox1a-1 vs. aox1a-1	1.34	1.325	0.01497	0.01401	18	18	1.069	68
WT aox1a-2 vs. aox1a-2	1.34	1.334	0.006068	0.01401	18	18	0.4331	68
Supplemental Figure S2I
One-way ANOVA
ANOVA summary
F	0.9814
P value	0.407267
P value summary	ns
Significant diff. among means (P < 0.05)?	No
R square	0.04465
Brown-Forsythe test
F (DFn, DFd)	1.268 (3, 63)
P value	0.29297
P value summary	ns
Are SDs significantly different (P < 0.05)?	No
Bartlett's test
Bartlett's statistic (corrected)	32.5
P value	<0.000001
P value summary	****
Are SDs significantly different (P < 0.05)?	Yes
ANOVA table	SS	DF	MS	F (DFn, DFd)	P value
Treatment (between columns)	0.04205	3	0.01402	F (3, 63) = 0.9814	P=0.407267
Residual (within columns)	0.8998	63	0.01428
Total	0.9419	66
Data summary
Number of treatments (columns)	4
Number of values (total)	67
Bonferroni's multiple comparisons test	Mean Diff.	99.00% CI of diff.	Significant?	Summary	Adjusted P Value
WT aox1a-1 vs. aox1a-1	-0.03642	-0.1559 to 0.08304	No	ns	0.756892	A-B
WT aox1a-2 vs. aox1a-2	-0.02955	-0.1507 to 0.09156	No	ns	0.960862	C-D
Test details	Mean 1	Mean 2	Mean Diff.	SE of diff.	n1	n2	t	DF
WT aox1a-1 vs. aox1a-1	1.032	1.069	-0.03642	0.04106	16	18	0.887	63
WT aox1a-2 vs. aox1a-2	1.074	1.104	-0.02955	0.04163	16	17	0.7098	63
Supplemental Figure S2J
One-way ANOVA
ANOVA summary
F	0.9219
P value	0.435022
P value summary	ns
Significant diff. among means (P < 0.05)?	No
R square	0.03908
Brown-Forsythe test
F (DFn, DFd)	0.8213 (3, 68)
P value	0.486619
P value summary	ns
Are SDs significantly different (P < 0.05)?	No
Bartlett's test
Bartlett's statistic (corrected)	5.566
P value	0.134752
P value summary	ns
Are SDs significantly different (P < 0.05)?	No
ANOVA table	SS	DF	MS	F (DFn, DFd)	P value
Treatment (between columns)	0.01166	3	0.003885	F (3, 68) = 0.9219	P=0.435022
Residual (within columns)	0.2866	68	0.004214
Total	0.2982	71
Data summary
Number of treatments (columns)	4
Number of values (total)	72
Bonferroni's multiple comparisons test	Mean Diff.	99.00% CI of diff.	Significant?	Summary	Adjusted P Value
WT aox1a-1 vs. aox1a-1	-0.03383	-0.09662 to 0.02895	No	ns	0.245139	A-B
WT aox1a-2 vs. aox1a-2	0.01208	-0.0507 to 0.07487	No	ns	>0.999999	C-D
Test details	Mean 1	Mean 2	Mean Diff.	SE of diff.	n1	n2	t	DF
WT aox1a-1 vs. aox1a-1	0.5774	0.6112	-0.03383	0.02164	18	18	1.564	68
WT aox1a-2 vs. aox1a-2	0.5989	0.5868	0.01208	0.02164	18	18	0.5585	68
Supplemental Figure S1K
One-way ANOVA
ANOVA summary
F	8.689
P value	6.1e-05
P value summary	****
Significant diff. among means (P < 0.05)?	Yes
R square	0.2831
Brown-Forsythe test
F (DFn, DFd)	3.227 (3, 66)
P value	0.027992
P value summary	*
Are SDs significantly different (P < 0.05)?	Yes
Bartlett's test
Bartlett's statistic (corrected)	26.06
P value	9e-06
P value summary	****
Are SDs significantly different (P < 0.05)?	Yes
ANOVA table	SS	DF	MS	F (DFn, DFd)	P value
Treatment (between columns)	0.1016	3	0.03388	F (3, 66) = 8.689	P=0.000061
Residual (within columns)	0.2573	66	0.003899
Total	0.359	69
Data summary
Number of treatments (columns)	4
Number of values (total)	70
Bonferroni's multiple comparisons test	Mean Diff.	99.00% CI of diff.	Significant?	Summary	Adjusted P Value
WT aox1a-1 vs. aox1a-1	-0.04154	-0.102 to 0.01892	No	ns	0.1002	A-B
WT aox1a-2 vs. aox1a-2	0.08299	0.02067 to 0.1453	Yes	***	0.000507	C-D
Test details	Mean 1	Mean 2	Mean Diff.	SE of diff.	n1	n2	t	DF
WT aox1a-1 vs. aox1a-1	1.342	1.384	-0.04154	0.02081	18	18	1.996	66
WT aox1a-2 vs. aox1a-2	1.362	1.279	0.08299	0.02145	18	16	3.868	66
Supplemental Figure S1L
One-way ANOVA
ANOVA summary
F	2.927
P value	0.041369
P value summary	*
Significant diff. among means (P < 0.05)?	Yes
R square	0.1335
Brown-Forsythe test
F (DFn, DFd)	2.412 (3, 57)
P value	0.076109
P value summary	ns
Are SDs significantly different (P < 0.05)?	No
Bartlett's test
Bartlett's statistic (corrected)	11.48
P value	0.00938
P value summary	**
Are SDs significantly different (P < 0.05)?	Yes
ANOVA table	SS	DF	MS	F (DFn, DFd)	P value
Treatment (between columns)	0.07671	3	0.02557	F (3, 57) = 2.927	P=0.041369
Residual (within columns)	0.498	57	0.008737
Total	0.5747	60
Data summary
Number of treatments (columns)	4
Number of values (total)	61
Bonferroni's multiple comparisons test	Mean Diff.	99.00% CI of diff.	Significant?	Summary	Adjusted P Value
WT aox1a-1 vs. aox1a-1	-0.07709	-0.1736 to 0.01942	No	*	0.046421	A-B
WT aox1a-2 vs. aox1a-2	-0.05182	-0.1547 to 0.0511	No	ns	0.293933	C-D
Test details	Mean 1	Mean 2	Mean Diff.	SE of diff.	n1	n2	t	DF
WT aox1a-1 vs. aox1a-1	0.9074	0.9844	-0.07709	0.03305	16	16	2.333	57
WT aox1a-2 vs. aox1a-2	0.9415	0.9933	-0.05182	0.03524	12	17	1.47	57

## Sheet: Supplemental Data Set S10
Supplemental Data. Fuchs et al. (2022). Plant Cell.
Supplemental Figure S3C - roGFP2il
One-way ANOVA
ANOVA summary
F	373
P value	<0.000001
P value summary	****
Significant diff. among means (P < 0.05)?	Yes
R square	0.973
Brown-Forsythe test
F (DFn, DFd)	0.1625 (3, 31)
P value	0.920786
P value summary	ns
Are SDs significantly different (P < 0.05)?	No
Bartlett's test
Bartlett's statistic (corrected)	1.476
P value	0.687855
P value summary	ns
Are SDs significantly different (P < 0.05)?	No
ANOVA table	SS	DF	MS	F (DFn, DFd)	P value
Treatment (between columns)	0.3758	3	0.1253	F (3, 31) = 373	P<0.000001
Residual (within columns)	0.01041	31	0.0003358
Total	0.3862	34
Data summary
Number of treatments (columns)	4
Number of values (total)	35
Tukey's multiple comparisons test	Mean Diff.	99.00% CI of diff.	Significant?	Summary	Adjusted P Value
10 mM DTT vs. 100 mM H2O2	-0.2957	-0.3277 to -0.2637	Yes	****	<0.000001	A-D
10 mM DTT vs. control	-0.05945	-0.08654 to -0.03235	Yes	****	<0.000001	A-G
10 mM DTT vs. 1 µM DTT	-0.01955	-0.04896 to 0.009863	No	ns	0.132507	A-J
100 mM H2O2 vs. control	0.2363	0.2048 to 0.2677	Yes	****	<0.000001	D-G
100 mM H2O2 vs. 1 µM DTT	0.2762	0.2427 to 0.3097	Yes	****	<0.000001	D-J
control vs. 1 µM DTT	0.0399	0.01109 to 0.06871	Yes	***	0.000294	G-J
Test details	Mean 1	Mean 2	Mean Diff.	SE of diff.	n1	n2	q	DF
10 mM DTT vs. 100 mM H2O2	-0.2775	0.01824	-0.2957	0.009462	10	6	44.2	31
10 mM DTT vs. control	-0.2775	-0.218	-0.05945	0.008006	10	11	10.5	31
10 mM DTT vs. 1 µM DTT	-0.2775	-0.2579	-0.01955	0.008692	10	8	3.181	31
100 mM H2O2 vs. control	0.01824	-0.218	0.2363	0.0093	6	11	35.93	31
100 mM H2O2 vs. 1 µM DTT	0.01824	-0.2579	0.2762	0.009896	6	8	39.47	31
control vs. 1 µM DTT	-0.218	-0.2579	0.0399	0.008514	11	8	6.627	31
Supplemental Figure S3G - roGFP2il
Repeated measures ANOVA summary
ANOVA summary
Assume sphericity?	Yes
F	82.3
P value	5e-06
P value summary	****
Statistically significant (P < 0.05)?	Yes
R square	0.9537
Was the matching effective?
F	13.94
P value	0.001116
P value summary	**
Is there significant matching (P < 0.05)?	Yes
R square	0.2441
ANOVA table	SS	DF	MS	F (DFn, DFd)	P value
Treatment (between columns)	0.02519	2	0.0126	F (2, 8) = 82.3	P=0.000005
Individual (between rows)	0.008531	4	0.002133	F (4, 8) = 13.94	P=0.001116
Residual (random)	0.001224	8	0.000153
Total	0.03495	14
Data summary
Number of treatments (columns)	3
Number of subjects (rows)	5
Tukey's multiple comparisons test	Mean Diff.	99.00% CI of diff.	Significant?	Summary	Adjusted P Value
i vs. ii	0.0941	0.06292 to 0.1253	Yes	****	6e-06	A-B
i vs. iii	0.01677	-0.01441 to 0.04795	No	ns	0.142163	A-C
ii vs. iii	-0.07733	-0.1085 to -0.04615	Yes	****	2.4e-05	B-C
Test details	Mean 1	Mean 2	Mean Diff.	SE of diff.	n1	n2	q	DF
i vs. ii	-0.09716	-0.1913	0.0941	0.007824	5	5	17.01	8
i vs. iii	-0.09716	-0.1139	0.01677	0.007824	5	5	3.031	8
ii vs. iii	-0.1913	-0.1139	-0.07733	0.007824	5	5	13.98	8

[truncated: 9 more sheets: Supplemental Data Set S11, Supplemental Data Set S12, Supplemental Data Set S13, Supplemental Data Set S14, Supplemental Data Set S15, Supplemental Data Set S16, Supplemental Data Set S17, Supplemental Data Set S18, Supplemental Data Set S19]
